# Supplementary material for: Inhibitory Effects of Thermolysis Transformation Products of Rotenone on Nitric Oxide Production
Source: Int J Mol Sci. 2023 Mar 23;24(7):6095. doi: 10.3390/ijms24076095 (PMC10093917; doi:10.3390/ijms24076095)
Supplement: Supplementary file 1 [file ijms-24-06095-s001.zip]

Archive with 1 entries (1 files):
- ijms-2293711-supplementary.pdf
